# Supplementary material for: OXPHOS complex deficiency in congenital myopathy: A systematic review
Source: Eur J Clin Invest. 2025 Sep 11;55(11):e70114. doi: 10.1111/eci.70114 (PMC12517249; doi:10.1111/eci.70114)
Supplement: Supplementary file 2 — Table S3. Genetic variants, subtypes, and associated symptoms of congenital myopathy cases and models. [file ECI-55-e70114-s001.xlsx]

## Sheet: Condensed - Symptoms
Patient/genetic model	Congenital myopathy type	Genetic variants	Clinical symptoms
			% Centralised nuclei	AA (plasma)	ACN profile	Ammonia	Audiological assessment	Blood gases	Blood lactate	Bradycardia	Brain MRI	CK	Cognitive function	Contractures, multiple	Convergent strabismus concomitants	Cranial ultrasound	Developmental delay	Diurnal resting metabolism	Dysarthria	Dysmorphic features	Dysphagia	Early moribund phenotype	Early mortality	ECG	Electrically evoked Ca2+ transients	Electrolyte levels	Elongated hypotonic face	EMG	Energy expenditure/lean body mass	Exercise intolerance	External ophthalmoplegia	Facial expression	Failure to thrive	Fasciculations	Fat mass	Floppiness	Food intake	Gastrocnemius muscle mass	Generalised hypotonia	Generalised wasting in advanced age	Global body weight	High arched palate	Histology markers, abnormal	Hypotonia	Hypotrophy	Hypoventilation	Intramuscular Ca2+	Joint contractures	Lean body mass
P1: F (1x; 18y)	CM*	NM_000334.4(SCN4A):c.4360C>T; p.Arg1454Trp NM_000334.4(SCN4A):c.3615C>G; p.Asn1205Lys	-	-	-	-	-	-	N	P	N	N	N	-	P	N	P	-	-	-	-	-	-	-	-	N	P	N	-	-	P	-	P	-	-	P	-	-	-	-	-	-	-	-	-	-	-	-	-
P2-P9: M (8x; 11y-39y)	RYR1-RM*	NM_000540.3(RYR1):c.7007G>A; p.Arg2336His NM_000540.3(RYR1):c.4293G>A; p.Thr1431= NM_000540.3(RYR1):c.12700G>C; p.Val4234Leu NM_000540.3(RYR1):c.7879G>A; p.Val2627Met NM_000540.3(RYR1):c.5183C>T; p.Ser1728Phe NM_000540.3(RYR1):c.7292A>T; p.Asp2431Val NM_000540.3(RYR1):c.14201G>A; p.Gly4734Glu NM_000540.3(RYR1):c.6617C>T; p.Thr2206Met	-	-	-	-	-	-	-	-	-	-	-	-	-	-	-	-	-	-	-	-	-	-	-	-	-	-	-	-	-	-	-	-	-	-	-	-	-	-	-	-	-	-	-	-	-	-	-
P10: M (1x; 7m)	XLMTM	NM_000252.3(MTM1):c.1497G>A; p.Trp499*	-	-	-	-	-	-	-	-	-	-	-	-	-	-	P	-	-	-	-	-	-	-	-	-	-	-	-	-	-	-	P	-	-	-	-	-	-	-	-	-	-	P	-	-	-	-	-
P11: M (1x; 11m)	XLMTM	NM_000252.3(MTM1):c.1262G>A; p.Arg421Gln	-	-	-	-	-	-	-	-	-	-	-	-	-	-	P	-	-	P	-	-	-	-	-	-	-	-	-	-	-	-	P	-	-	-	-	-	-	-	-	-	-	P	-	-	-	-	-
P12	NM	NM_001100.4(ACTA1):c.760 A>C; p.Asn254His	-	N	N	N	N	N	N	-	N	N	N	-	-	-	-	-	P	-	-	-	-	N	-	-	-	N	-	-	-	-	-	A	-	P	-	-	-	-	-	P	-	P	-	P	-	A	-
P13	CM*	NM_145064.3(STAC3):c.851G>C; p.Trp284Ser	-	-	-	-	-	-	-	-	-	-	-	-	-	-	P	-	-	P	-	-	-	-	-	-	-	-	-	-	-	-	P	-	-	-	-	-	-	-	-	-	-	-	-	-	-	-	-
P14	RYR1-RM*	NM_000540.3(RYR1):c.8342_8343delTA; p.Ile2781Argfs*49 NM_000540.3(RYR1):c.11926C>T; p.His3976Tyr	-	-	-	-	-	-	-	-	-	-	-	-	-	-	P	-	-	-	-	-	-	-	-	-	-	-	-	-	-	-	P	-	-	-	-	-	-	-	-	-	-	-	-	-	-	-	-
P15	RYR1-RM*	NM_000540.3(RYR1):c.14524G>A; p,Val482Met NM_000540.3(RYR1):c.11193+1G>A	-	-	-	-	-	-	-	-	-	-	-	-	-	-	P	-	-	-	-	-	-	-	-	-	-	-	-	-	-	-	P	-	-	-	-	-	-	-	-	-	-	-	-	-	-	-	-
P16: M (1x; 10y)	CCD	NM_000540.3(RYR1):c.14804-1G>4T; p.Gly4935Valfs*2 NM_000540.3(RYR1):c.10616G>A; p.Arg3539His	-	-	-	-	-	-	-	-	-	-	-	P	-	-	-	-	-	-	P	-	-	-	-	-	-	-	-	-	-	A	-	-	-	-	-	-	-	-	-	-	-	P	-	-	-	-	-
P17: F (1x; 6y)	CCD	NM_000540.3(RYR1):c.13724A>C; p.Asn4575Thr	-	-	-	-	-	-	-	-	-	-	-	-	-	-	-	-	-	-	-	-	-	-	-	-	-	-	-	-	-	-	-	-	-	-	-	-	-	-	-	-	-	-	-	-	-	-	-
P18: M (1x; 7y)	MmD	NM_000540.3(RYR1):c.A4711G; p.Ile1571Val NM_000540.3(RYR1):c.9407delT; p.Leu3136Argfs*75	-	-	-	-	-	-	-	-	-	-	-	-	-	-	-	-	-	-	-	-	-	-	-	-	-	-	-	-	-	-	-	-	-	-	-	-	-	-	-	-	-	-	-	-	-	-	-
A1: Mouse	RYR1-RM*	Ryr1G2435R/G2435R	-	-	-	-	-	-	-	-	-	-	-	-	-	-	-	-	-	-	-	-	-	-	-	-	-	-	-	-	-	-	-	-	-	-	-	-	-	-	-	-	-	-	-	-	-	-	-
A2: Mouse	RYR1-RM*	Ryr1G2435R/G2435R	-	-	-	-	-	-	-	-	-	-	-	-	-	-	-	-	-	-	-	-	-	-	-	-	-	-	-	-	-	-	-	-	-	-	-	-	-	-	-	-	-	-	-	-	-	-	-
A3: Mouse	RYR1-RM*	Ryr1T4826I/+	-	-	-	-	-	-	-	-	-	-	-	-	-	-	-	-	-	-	-	-	-	-	-	-	-	-	-	-	-	-	-	-	-	-	-	-	-	-	-	-	-	-	-	-	-	-	-
A4: Mouse	CNM	Dnm2R369W/+	-	-	-	-	-	-	-	-	-	-	-	-	-	-	-	-	-	-	-	-	-	-	-	-	-	-	-	-	-	-	-	-	-	-	-	↓	-	-	-	-	P, CNM hallmarks	-	-	-	-	-	-
A5: Mouse	MmD	Ryr1Q1970fs*16/A4329D	-	-	-	-	-	-	-	-	-	-	-	-	-	-	-	-	-	-	-	-	-	-	↓	-	-	-	-	-	-	-	-	-	-	-	-	-	-	-	↓	-	-	-	-	-	-	-	-
A6: Mouse	CM*	Sepn1 KO	-	-	-	-	-	-	-	-	-	-	-	-	-	-	-	↑	-	-	-	-	-	-	-	-	-	-	↑	P	-	-	-	-	↑	-	↑	-	-	-	↓	-	-	-	-	-	-	-	↓
A7: Mouse	CM*	Sepn1 KO	-	-	-	-	-	-	-	-	-	-	-	-	-	-	-	-	-	-	-	-	-	-	-	-	-	-	-	-	-	-	-	-	-	-	-	-	-	-	-	-	P	-	-	-	-	-	-
A8: Mouse	RYR1-RM (possible CCD)	Ryr1Q1970fs*16/A4329D	-	-	-	-	-	-	-	-	-	-	-	-	-	-	-	-	-	-	-	-	-	-	-	-	-	-	-	-	-	-	-	-	-	-	-	-	-	-	-	-	-	-	-	-	↑	-	-
A9: Mouse	RYR1-RM (possible CCD)	Ryr1Y522S/wt	-	-	-	-	-	-	-	-	-	-	-	-	-	-	-	-	-	-	-	-	A	-	-	-	-	-	-	-	-	-	-	-	-	-	-	-	-	-	N	-	-	-	-	-	-	-	-
A10: Mouse	XLMTM	Mtm1-/-	↑	-	-	-	-	-	-	-	-	-	-	-	-	-	-	-	-	-	-	-	-	-	-	-	-	-	-	-	-	-	-	-	-	-	-	-	-	P	↓	-	-	-	-	-	-	-	-
A11: Mouse	XLMTM	Mtm1-/y	-	-	-	-	-	-	-	-	-	-	-	-	-	-	-	-	-	-	-	-	P	-	-	-	-	-	-	-	-	-	-	-	-	-	-	-	-	-	-	-	P, XLMTM hallmarks	-	P	-	-	-	-
A12: Mouse	NM	Neb cKO	-	-	-	-	-	-	-	-	-	-	-	-	-	-	-	-	-	-	-	-	P	-	-	-	-	-	-	-	-	-	-	-	-	-	-	-	-	-	-	-	-	-	-	-	-	-	-
A13: Mouse	CNM	HAS-Cre; Dnm2fl/fl	-	-	-	-	-	-	-	-	-	-	-	-	-	-	-	-	-	-	-	P	-	-	-	-	-	-	-	-	-	-	-	-	-	-	-	-	-	-	↓	-	-	-	-	-	-	-	-
A14: Mouse	NM	Tg(ACTA1D286G)	-	-	-	-	-	-	-	-	-	-	-	-	-	-	-	-	-	-	-	-	A	-	-	-	-	-	-	-	-	-	-	-	-	-	-	-	-	-	-	-	-	-	-	-	-	-	-
A15: Mouse	NM	ACTA1H40Y	-	-	-	-	-	-	-	-	-	-	-	-	-	-	-	-	-	-	-	-	-	-	-	-	-	-	-	-	-	-	-	-	-	-	-	-	-	-	-	-	-	-	-	-	-	-	-
A16: Mouse	CNM	MCK-Cre+; Spegfl/fl	-	-	-	-	-	-	-	-	-	-	-	-	-	-	-	-	-	-	-	-	-	-	-	-	-	-	-	-	-	-	-	-	-	-	-	-	-	-	-	-	-	-	-	-	-	-	-
A17: Mouse	XLMTM	Mtm1 KO	-	-	-	-	-	-	-	-	-	-	-	-	-	-	-	-	-	-	-	-	-	-	-	-	-	-	-	-	-	-	-	-	-	-	-	-	-	-	-	-	-	-	-	-	-	-	-
C(P)1: Fibroblasts	NM	NM_001100.4(ACTA1):c.133G>T; p.Val45Phe	-	-	-	-	-	-	-	-	-	-	-	-	-	-	-	-	-	-	-	-	-	-	-	-	-	-	-	-	-	-	-	-	-	-	-	-	-	-	-	-	-	-	-	-	-	-	-
C(P)2: Fibroblasts	NM	NM_001100.4(ACTA1):c.760A>T; p.Asn254Tyr	-	-	-	-	-	-	-	-	-	-	-	-	-	-	-	-	-	-	-	-	-	-	-	-	-	-	-	-	-	-	-	-	-	-	-	-	-	-	-	-	-	-	-	-	-	-	-
C(P)3: Fibroblasts	NM	NM_001164508.2(NEB):c.10321A>C; p.Thr3441Pro NM_001164508.2(NEB):c.13669C>T; pArg4557ter	-	-	-	-	-	-	-	-	-	-	-	-	-	-	-	-	-	-	-	-	-	-	-	-	-	-	-	-	-	-	-	-	-	-	-	-	-	-	-	-	-	-	-	-	-	-	-
C(P)4: Fibroblasts	NM	NM_001164508.2(NEB):c.24407_24410dup; p.Leu8137Phefs*18 NM_001164508.2(NEB):c.8425C>T; p.Arg2809ter	-	-	-	-	-	-	-	-	-	-	-	-	-	-	-	-	-	-	-	-	-	-	-	-	-	-	-	-	-	-	-	-	-	-	-	-	-	-	-	-	-	-	-	-	-	-	-
C(P)5: Myoblasts & Myocytes	XLMTM	Mtm1 pathogenic variants	-	-	-	-	-	-	-	-	-	-	-	-	-	-	-	-	-	-	-	-	-	-	-	-	-	-	-	-	-	-	-	-	-	-	-	-	-	-	-	-	-	-	-	-	-	-	-
C1: HeLa	CM*	CRISPR/Cas9 Sepn1 KO	-	-	-	-	-	-	-	-	-	-	-	-	-	-	-	-	-	-	-	-	-	-	-	-	-	-	-	-	-	-	-	-	-	-	-	-	-	-	-	-	-	-	-	-	-	-	-
C2: C2C12	RYR1-RM*	SiRNA Ryr1 KD	-	-	-	-	-	-	-	-	-	-	-	-	-	-	-	-	-	-	-	-	-	-	-	-	-	-	-	-	-	-	-	-	-	-	-	-	-	-	-	-	-	-	-	-	-	-	-
C3: C2C12	CM*	siRNA Ryr1 KD	-	-	-	-	-	-	-	-	-	-	-	-	-	-	-	-	-	-	-	-	-	-	-	-	-	-	-	-	-	-	-	-	-	-	-	-	-	-	-	-	-	-	-	-	-	-	-
C4: C2C12	XLMTM	Mtm1 KD	-	-	-	-	-	-	-	-	-	-	-	-	-	-	-	-	-	-	-	-	-	-	-	-	-	-	-	-	-	-	-	-	-	-	-	-	-	-	-	-	-	-	-	-	-	-	-
C5: C2C12	CM*	shRNA Sepn1 KO	-	-	-	-	-	-	-	-	-	-	-	-	-	-	-	-	-	-	-	-	-	-	-	-	-	-	-	-	-	-	-	-	-	-	-	-	-	-	-	-	-	-	-	-	-	-	-
Symbols:
*	No further classification specified
**	Wheelchair use required
***	Force deficit
****	Subset of population affected
h	Increased
i	Reduced
Abbreviations:
A	Abnormal
A#	Animal model
B	Bilateral
C#	Cell model
CCD	Central core disease
CNM	Centronuclear myopathy
CM	Congenital myopathy
E	External
F	Female
M	Male
M	Mild
m	Months
MmD	Multi-minicore disease
N	Normal
NM	Nemaline myopathy
NA	Not applicable
P#	Patient
C(P)#	Patient-derived cell model
P	Present
RYR1-RM	RYR1-related myopathy
SCN4A-RM	SCN4A-related myopathy
SEPN1-RM	SEPN1-related myopathy
S	Severe
x	Times
U	Unilateral
XLMTM	X-linked myotubular myopathy
y	Years
KD	Knock-down
KI	Knock-in
KO	Knock-out
[truncated: 39 more columns]
